# Supplementary material for: Inhibition of miR-222 by Oncolytic Adenovirus-Encoded miRNA Sponges Promotes Viral Oncolysis and Elicits Antitumor Effects in Pancreatic Cancer Models
Source: Cancers (Basel). 2021 Jun 28;13(13):3233. doi: 10.3390/cancers13133233 (PMC8267801; doi:10.3390/cancers13133233)
Supplement: Supplementary file 1 [file cancers-13-03233-s001.zip]

Archive with 1 entries (1 files):
- cancers-1256222-supplementary.pdf
